# Supplementary material for: Fabrication of Self-Oscillating Gels by Polymer Crosslinking Method and Analysis on Their Autonomous Swelling-Deswelling Behaviors
Source: Gels. 2022 Apr 24;8(5):267. doi: 10.3390/gels8050267 (PMC9141476; doi:10.3390/gels8050267)
Supplement: Supplementary file 1 [file gels-08-00267-s001.zip]

Archive with 1 entries (1 files):
- gels-1667555-supplementary.pdf
